# Supplementary material for: A Cross-Sectional Evaluation of the Food Environment at an Australian University Campus
Source: Nutrients. 2023 Mar 27;15(7):1623. doi: 10.3390/nu15071623 (PMC10097222; doi:10.3390/nu15071623)
Supplement: Supplementary file 1 [file nutrients-15-01623-s001.zip]

Archive with 1 entries (1 files):
- nutrients-2279008-supplementary.pdf
